# Supplementary material for: Adapting the Intensity Gradient for Use with Count-Based Accelerometry Data in Children and Adolescents
Source: Sensors (Basel). 2024 May 10;24(10):3019. doi: 10.3390/s24103019 (PMC11125286; doi:10.3390/s24103019)
Supplement: Supplementary file 1 [file sensors-24-03019-s001.zip]

Archive with 1 entries (1 files):
- sensors-2935401-supplementary.pdf
